# Supplementary material for: First new species of the Neotropical genus Lactistomyia Melander, 1902 (Diptera, Hybotidae) from the Palearctic Region
Source: Zookeys. 2026 Mar 10;1272:301–13. doi: 10.3897/zookeys.1272.183594 (PMC12997043; doi:10.3897/zookeys.1272.183594)
Supplement: XML Treatment for Lactistomyia [file zookeys.1272.183594-treatment1.xml]

<!DOCTYPE tp:taxon-treatment
  PUBLIC "-//TaxonX//DTD Taxonomic Treatment Publishing DTD v0 20100105//EN" "tax-treatment-NSO.dtd">
<tp:taxon-treatment xmlns:tp="http://www.plazi.org/taxpub"><tp:treatment-meta><kwd-group><label>Taxon classification</label><kwd>
                <named-content content-type="kingdom">Animalia</named-content>
              </kwd><kwd>
                <named-content content-type="order">Diptera</named-content>
              </kwd><kwd>
                <named-content content-type="family">Hybotidae</named-content>
              </kwd></kwd-group><mixed-citation publication-type="journal"><person-group><name><surname>Jung</surname><given-names>Seunghun</given-names></name><name><surname>Kim</surname><given-names>Sangil</given-names></name><name><surname>Shin</surname><given-names>Seunggwan</given-names></name></person-group><article-title>First new species of the Neotropical genus <italic><tp:taxon-name><tp:taxon-name-part taxon-name-part-type="genus" reg="Lactistomyia">Lactistomyia</tp:taxon-name-part></tp:taxon-name></italic> Melander, 1902 (<tp:taxon-name><tp:taxon-name-part taxon-name-part-type="order" reg="Diptera">Diptera</tp:taxon-name-part></tp:taxon-name>, <tp:taxon-name><tp:taxon-name-part taxon-name-part-type="family" reg="Hybotidae">Hybotidae</tp:taxon-name-part></tp:taxon-name>) from the Palearctic Region</article-title><source>Zookeys</source><day>10</day><month>03</month><year>2026</year><volume>1272</volume><fpage>301</fpage><lpage>313</lpage><pub-id pub-id-type="doi">10.3897/zookeys.1272.183594</pub-id></mixed-citation></tp:treatment-meta><tp:nomenclature><tp:taxon-name><object-id xmlns:xlink="http://www.w3.org/1999/xlink" content-type="arpha" xlink:type="simple">403DFE17-F4A6-59ED-8D4F-5D8AACD7C04B</object-id>
                    		<tp:taxon-name-part taxon-name-part-type="genus" reg="Lactistomyia">Lactistomyia</tp:taxon-name-part>
                    	</tp:taxon-name><tp:taxon-authority>Melander, 1902</tp:taxon-authority><tp:nomenclature-citation-list><tp:nomenclature-citation><tp:taxon-name>
                  <tp:taxon-name-part taxon-name-part-type="genus" reg="Lactistomyia">Lactistomyia</tp:taxon-name-part>
                </tp:taxon-name><comment> Melander, 1902: 250. Type species: <tp:taxon-name><tp:taxon-name-part taxon-name-part-type="genus" reg="Lactistomyia">Lactistomyia</tp:taxon-name-part> <tp:taxon-name-part taxon-name-part-type="species" reg="insolita">insolita</tp:taxon-name-part></tp:taxon-name> Melander, 1902 (by monotypy).</comment></tp:nomenclature-citation></tp:nomenclature-citation-list></tp:nomenclature><tp:treatment-sec sec-type="Diagnosis"><title>Diagnosis.</title><p>Robust, relatively large species (body at least 5 mm), thorax hunchbacked with brownish microtrichia and hair-like setae; face long, narrow; eyes holoptic in both sexes, nearly meeting or contiguous on face (Fig. <xref ref-type="fig" rid="F1">1D</xref>); antennal postpedicel ovate laterally; stylus arista-like, bare; palpus slender, flattened anteriorly, length subequal to proboscis, microtrichose with one thin seta at near apex dorsally; palpifer slender, ovate laterally and tapering anteriorly; proboscis long, projecting anteriorly with labrum sclerotized and without pseudotrachea; hind femur incrassate, with ventral spines sitting on tubercules; hind tibia tubular, curved inward; hind tarsomere 1 cylindrical, with length longer than other hind tarsomeres combined; wing vein Rs very short, bent in obtuse angle; wing veins R4+5 and M1 convergent or almost parallel near wing margin; female ovipositor withdrawn.</p><fig id="F1" position="float" orientation="portrait"><object-id xmlns:xlink="http://www.w3.org/1999/xlink" content-type="doi" xlink:type="simple">10.3897/zookeys.1272.183594.figure1</object-id><object-id xmlns:xlink="http://www.w3.org/1999/xlink" content-type="zenodo_dep_id" xlink:type="simple">0</object-id><object-id xmlns:xlink="http://www.w3.org/1999/xlink" content-type="arpha" xlink:type="simple">2B5A8E09-5F83-5553-88F5-C453E8B50D6A</object-id><label>Figure 1.</label><caption><p><italic><tp:taxon-name><tp:taxon-name-part taxon-name-part-type="genus" reg="Lactistomyia">Lactistomyia</tp:taxon-name-part> <tp:taxon-name-part taxon-name-part-type="species" reg="koreana">koreana</tp:taxon-name-part></tp:taxon-name></italic> sp. nov. from Korea. <bold>A</bold>. Lateral habitus of the female holotype (SNUE01008); <bold>B</bold>. Wing venation of a female paratype (SNUE00117), with vein Rs bent at an obtuse angle and weak in its proximal half—diagnostic characters of the genus—highlighted by an arrow; <bold>C–F</bold>. Male paratype (<ext-link xmlns:xlink="http://www.w3.org/1999/xlink" xlink:href="http://hol.osu.edu/spmInfo.html?id=CNC2153825" ext-link-type="uri" xlink:type="simple">CNC2153825</ext-link>); <bold>C</bold>. Lateral habitus; <bold>D</bold>. Frontal habitus; <bold>E</bold>. Male terminalia in dorsal view; <bold>F</bold>. Male terminalia in ventral view. Photos of male paratype habitus courtesy of Bradley Sinclair (Canadian National Collection of Insects, Arachnids, and Nematodes, Canada).</p></caption><graphic xmlns:xlink="http://www.w3.org/1999/xlink" xlink:href="zookeys-1272-301_article-183594__-g001.jpg" id="oo_1558575.jpg" position="float" orientation="portrait" xlink:type="simple"><uri content-type="original_file" xlink:type="simple">https://binary.pensoft.net/fig/1558575</uri></graphic></fig></tp:treatment-sec><tp:treatment-sec sec-type="Species included"><title>Species included.</title><p><italic><tp:taxon-name><tp:taxon-name-part taxon-name-part-type="genus" reg="Lactistomyia">Lactistomyia</tp:taxon-name-part> <tp:taxon-name-part taxon-name-part-type="species" reg="dimidiata">dimidiata</tp:taxon-name-part></tp:taxon-name></italic> (Bellardi, 1861); <italic><tp:taxon-name><tp:taxon-name-part taxon-name-part-type="genus" reg="Lactistomyia">L.</tp:taxon-name-part> <tp:taxon-name-part taxon-name-part-type="species" reg="hyalina">hyalina</tp:taxon-name-part></tp:taxon-name></italic> Bezzi, 1909; <italic><tp:taxon-name><tp:taxon-name-part taxon-name-part-type="genus" reg="Lactistomyia">L.</tp:taxon-name-part> <tp:taxon-name-part taxon-name-part-type="species" reg="insolita">insolita</tp:taxon-name-part></tp:taxon-name></italic> Melander, 1902; <italic><tp:taxon-name><tp:taxon-name-part taxon-name-part-type="genus" reg="Lactistomyia">L.</tp:taxon-name-part> <tp:taxon-name-part taxon-name-part-type="species" reg="koreana">koreana</tp:taxon-name-part></tp:taxon-name></italic> sp. nov.; <italic><tp:taxon-name><tp:taxon-name-part taxon-name-part-type="genus" reg="Lactistomyia">L.</tp:taxon-name-part> <tp:taxon-name-part taxon-name-part-type="species" reg="lepida">lepida</tp:taxon-name-part></tp:taxon-name></italic> Ale-Rocha, 2008; <italic><tp:taxon-name><tp:taxon-name-part taxon-name-part-type="genus" reg="Lactistomyia">L.</tp:taxon-name-part> <tp:taxon-name-part taxon-name-part-type="species" reg="mammifera">mammifera</tp:taxon-name-part></tp:taxon-name></italic> Curran, 1931; <italic><tp:taxon-name><tp:taxon-name-part taxon-name-part-type="genus" reg="Lactistomyia">L.</tp:taxon-name-part> <tp:taxon-name-part taxon-name-part-type="species" reg="minuta">minuta</tp:taxon-name-part></tp:taxon-name></italic> Ale-Rocha, 2008; <italic><tp:taxon-name><tp:taxon-name-part taxon-name-part-type="genus" reg="Lactistomyia">L.</tp:taxon-name-part> <tp:taxon-name-part taxon-name-part-type="species" reg="nigripes">nigripes</tp:taxon-name-part></tp:taxon-name></italic> Curran, 1931; <italic><tp:taxon-name><tp:taxon-name-part taxon-name-part-type="genus" reg="Lactistomyia">L.</tp:taxon-name-part> <tp:taxon-name-part taxon-name-part-type="species" reg="paranaensis">paranaensis</tp:taxon-name-part></tp:taxon-name></italic> Ale-Rocha, 2008; <italic><tp:taxon-name><tp:taxon-name-part taxon-name-part-type="genus" reg="Lactistomyia">L.</tp:taxon-name-part> <tp:taxon-name-part taxon-name-part-type="species" reg="pulchra">pulchra</tp:taxon-name-part></tp:taxon-name></italic> Ale-Rocha, 2008; <italic><tp:taxon-name><tp:taxon-name-part taxon-name-part-type="genus" reg="Lactistomyia">L.</tp:taxon-name-part> <tp:taxon-name-part taxon-name-part-type="species" reg="serrata">serrata</tp:taxon-name-part></tp:taxon-name></italic> Bezzi, 1909 and <italic><tp:taxon-name><tp:taxon-name-part taxon-name-part-type="genus" reg="Lactistomyia">L.</tp:taxon-name-part> <tp:taxon-name-part taxon-name-part-type="species" reg="tuberculata">tuberculata</tp:taxon-name-part></tp:taxon-name></italic> Ale-Rocha, 2008.</p><sec sec-type="Key to the species of Lactistomyia Melander" id="sec8"><title>Key to the species of <italic><tp:taxon-name><tp:taxon-name-part taxon-name-part-type="genus" reg="Lactistomyia">Lactistomyia</tp:taxon-name-part></tp:taxon-name></italic> Melander</title><p>(modified from <xref ref-type="bibr" rid="B1">Ale-Rocha 2008</xref>)</p><table-wrap content-type="key" position="anchor" orientation="portrait"><table><tbody><tr><td rowspan="1" colspan="1">1</td><td rowspan="1" colspan="1">Hind legs with hind tibia tubular or slightly curved inward, without longitudinal furrow; hind femur with anteroventral and posteroventral rows of uniform spines, ventral surface wide and flattened; pterostigma prominent</td><td rowspan="1" colspan="1">
                        <bold>2</bold>
                      </td></tr><tr><td rowspan="1" colspan="1">–</td><td rowspan="1" colspan="1">Hind legs with hind tibia flattened anteriorly, with longitudinal furrow; pterostigma and hind femur variable</td><td rowspan="1" colspan="1">
                        <bold>4</bold>
                      </td></tr><tr><td rowspan="1" colspan="1">2(1)</td><td rowspan="1" colspan="1">Fore legs wholly blackish brown; hind tibia black, with brownish tint basally</td><td rowspan="1" colspan="1"><bold><italic><tp:taxon-name><tp:taxon-name-part taxon-name-part-type="genus" reg="Lactistomyia">Lactistomyia</tp:taxon-name-part> <tp:taxon-name-part taxon-name-part-type="species" reg="koreana">koreana</tp:taxon-name-part></tp:taxon-name></italic> sp. nov</bold>.</td></tr><tr><td rowspan="1" colspan="1">–</td><td rowspan="1" colspan="1">Fore legs with femur and tibia pale brown or yellow; hind tibia extensively yellow</td><td rowspan="1" colspan="1">
                        <bold>3</bold>
                      </td></tr><tr><td rowspan="1" colspan="1">3(2)</td><td rowspan="1" colspan="1">Hind tibia slightly curved; hypandrium broad</td><td rowspan="1" colspan="1">
                        <bold><italic><tp:taxon-name><tp:taxon-name-part taxon-name-part-type="genus" reg="Lactistomyia">L.</tp:taxon-name-part> <tp:taxon-name-part taxon-name-part-type="species" reg="lepida">lepida</tp:taxon-name-part></tp:taxon-name></italic> Ale-Rocha</bold>
                      </td></tr><tr><td rowspan="1" colspan="1">–</td><td rowspan="1" colspan="1">Hind tibia tubular; hypandrium narrow</td><td rowspan="1" colspan="1">
                        <bold><italic><tp:taxon-name><tp:taxon-name-part taxon-name-part-type="genus" reg="Lactistomyia">L.</tp:taxon-name-part> <tp:taxon-name-part taxon-name-part-type="species" reg="paranaensis">paranaensis</tp:taxon-name-part></tp:taxon-name></italic> Ale-Rocha</bold>
                      </td></tr><tr><td rowspan="1" colspan="1">4(1)</td><td rowspan="1" colspan="1">Pterostigma infuscated</td><td rowspan="1" colspan="1">
                        <bold>7</bold>
                      </td></tr><tr><td rowspan="1" colspan="1">–</td><td rowspan="1" colspan="1">Pterostigma hyaline</td><td rowspan="1" colspan="1">
                        <bold>5</bold>
                      </td></tr><tr><td rowspan="1" colspan="1">5(4)</td><td rowspan="1" colspan="1">Prescutum without tomentum dorsally; hind femur with anteroventral and posteroventral rows of uniform spines, ventral surface wide and flattened</td><td rowspan="1" colspan="1">
                        <bold><italic><tp:taxon-name><tp:taxon-name-part taxon-name-part-type="genus" reg="Lactistomyia">L.</tp:taxon-name-part> <tp:taxon-name-part taxon-name-part-type="species" reg="minuta">minuta</tp:taxon-name-part></tp:taxon-name></italic> Ale-Rocha</bold>
                      </td></tr><tr><td rowspan="1" colspan="1">–</td><td rowspan="1" colspan="1">Prescutum tomentose; hind femur with anteroventral and posteroventral rows of irregular spines, ventral surface narrow and not flattened</td><td rowspan="1" colspan="1">
                        <bold>6</bold>
                      </td></tr><tr><td rowspan="1" colspan="1">6(5)</td><td rowspan="1" colspan="1">Hind femur blackish brown, paler apically; wings near alula infuscate</td><td rowspan="1" colspan="1">
                        <bold><italic><tp:taxon-name><tp:taxon-name-part taxon-name-part-type="genus" reg="Lactistomyia">L.</tp:taxon-name-part> <tp:taxon-name-part taxon-name-part-type="species" reg="hyalina">hyalina</tp:taxon-name-part></tp:taxon-name></italic> Bezzi</bold>
                      </td></tr><tr><td rowspan="1" colspan="1">–</td><td rowspan="1" colspan="1">Hind femur wholly brown; wings tinged brown on basal half</td><td rowspan="1" colspan="1">
                        <bold><italic><tp:taxon-name><tp:taxon-name-part taxon-name-part-type="genus" reg="Lactistomyia">L.</tp:taxon-name-part> <tp:taxon-name-part taxon-name-part-type="species" reg="nigripes">nigripes</tp:taxon-name-part></tp:taxon-name></italic> Curran</bold>
                      </td></tr><tr><td rowspan="1" colspan="1">7(4)</td><td rowspan="1" colspan="1">Hind tibia with ventral tubercle at base</td><td rowspan="1" colspan="1">
                        <bold>8</bold>
                      </td></tr><tr><td rowspan="1" colspan="1">–</td><td rowspan="1" colspan="1">Hind tibia without ventral tubercle</td><td rowspan="1" colspan="1">
                        <bold>10</bold>
                      </td></tr><tr><td rowspan="1" colspan="1">8(7)</td><td rowspan="1" colspan="1">Wings uniformly brownish; hind femur brown with apex paler; hind tibia with sub-basal ventral tubercle minute; hypandrium with ventral lobe projecting posteriorly and apex blunt</td><td rowspan="1" colspan="1">
                        <bold>9</bold>
                      </td></tr><tr><td rowspan="1" colspan="1">–</td><td rowspan="1" colspan="1">Wings extensively dark brown, somewhat paler along lower margin and apically; femur wholly brown; hind tibia with greatly developed ventral tubercle; hypandrium with ventral lobe bifurcated apically</td><td rowspan="1" colspan="1">
                        <bold><italic><tp:taxon-name><tp:taxon-name-part taxon-name-part-type="genus" reg="Lactistomyia">L.</tp:taxon-name-part> <tp:taxon-name-part taxon-name-part-type="species" reg="mammifera">mammifera</tp:taxon-name-part></tp:taxon-name></italic> Curran</bold>
                      </td></tr><tr><td rowspan="1" colspan="1">9 (8)</td><td rowspan="1" colspan="1">Scutellar setae strong; hypandrium with ventral lobe projecting posteriorly, clavate, long and reaching base of right surstylus</td><td rowspan="1" colspan="1">
                        <bold><italic><tp:taxon-name><tp:taxon-name-part taxon-name-part-type="genus" reg="Lactistomyia">L.</tp:taxon-name-part> <tp:taxon-name-part taxon-name-part-type="species" reg="insolita">insolita</tp:taxon-name-part></tp:taxon-name></italic> Melander</bold>
                      </td></tr><tr><td rowspan="1" colspan="1">–</td><td rowspan="1" colspan="1">Scutellar setae weak, short; hypandrium with ventral lobe projecting posteriorly, narrow, short with small lateral process near apex</td><td rowspan="1" colspan="1">
                        <bold><italic><tp:taxon-name><tp:taxon-name-part taxon-name-part-type="genus" reg="Lactistomyia">L.</tp:taxon-name-part> <tp:taxon-name-part taxon-name-part-type="species" reg="tuberculata">tuberculata</tp:taxon-name-part></tp:taxon-name></italic> Ale-Rocha</bold>
                      </td></tr><tr><td rowspan="1" colspan="1">10 (7)</td><td rowspan="1" colspan="1">Thorax black with pleura brown; hypandrium with ventral process trifurcated posteriorly; right surstylus rounded</td><td rowspan="1" colspan="1">
                        <bold><italic><tp:taxon-name><tp:taxon-name-part taxon-name-part-type="genus" reg="Lactistomyia">L.</tp:taxon-name-part> <tp:taxon-name-part taxon-name-part-type="species" reg="pulchra">pulchra</tp:taxon-name-part></tp:taxon-name></italic> Ale-Rocha</bold>
                      </td></tr><tr><td rowspan="1" colspan="1">–</td><td rowspan="1" colspan="1">Thorax wholly brown to black; hypandrium with ventral lobe projecting posteriorly, incrassated with apex blunt; right surstylus with sclerotized dorsal cleft</td><td rowspan="1" colspan="1">
                        <bold><italic><tp:taxon-name><tp:taxon-name-part taxon-name-part-type="genus" reg="Lactistomyia">L.</tp:taxon-name-part> <tp:taxon-name-part taxon-name-part-type="species" reg="serrata">serrata</tp:taxon-name-part></tp:taxon-name></italic> Bezzi</bold>
                      </td></tr></tbody></table></table-wrap></sec></tp:treatment-sec><ref-list><ref id="B1"><mixed-citation xmlns:xlink="http://www.w3.org/1999/xlink" xlink:type="simple">Ale-Rocha R (2008) Revision of the Neotropical genus <italic><tp:taxon-name><tp:taxon-name-part taxon-name-part-type="genus">Lactistomyia</tp:taxon-name-part></tp:taxon-name></italic> Melander (<tp:taxon-name><tp:taxon-name-part taxon-name-part-type="order">Diptera</tp:taxon-name-part></tp:taxon-name>, <tp:taxon-name><tp:taxon-name-part taxon-name-part-type="family">Hybotidae</tp:taxon-name-part></tp:taxon-name>, <tp:taxon-name><tp:taxon-name-part taxon-name-part-type="subfamily">Hybotinae</tp:taxon-name-part></tp:taxon-name>). Zootaxa 1692(1): 1–25. <ext-link xlink:href="10.11646/zootaxa.1692.1.1" ext-link-type="doi" xlink:type="simple">https://doi.org/10.11646/zootaxa.1692.1.1</ext-link></mixed-citation></ref></ref-list></tp:taxon-treatment>
