# Supplementary material for: First new species of the Neotropical genus Lactistomyia Melander, 1902 (Diptera, Hybotidae) from the Palearctic Region
Source: Zookeys. 2026 Mar 10;1272:301–13. doi: 10.3897/zookeys.1272.183594 (PMC12997043; doi:10.3897/zookeys.1272.183594)
Supplement: XML Treatment for Lactistomyia koreana [file zookeys.1272.183594-treatment2.xml]

<!DOCTYPE tp:taxon-treatment
  PUBLIC "-//TaxonX//DTD Taxonomic Treatment Publishing DTD v0 20100105//EN" "tax-treatment-NSO.dtd">
<tp:taxon-treatment xmlns:tp="http://www.plazi.org/taxpub"><tp:treatment-meta><kwd-group><label>Taxon classification</label><kwd>
                <named-content content-type="kingdom">Animalia</named-content>
              </kwd><kwd>
                <named-content content-type="order">Diptera</named-content>
              </kwd><kwd>
                <named-content content-type="family">Hybotidae</named-content>
              </kwd></kwd-group><mixed-citation publication-type="journal"><person-group><name><surname>Jung</surname><given-names>Seunghun</given-names></name><name><surname>Kim</surname><given-names>Sangil</given-names></name><name><surname>Shin</surname><given-names>Seunggwan</given-names></name></person-group><article-title>First new species of the Neotropical genus <italic><tp:taxon-name><tp:taxon-name-part taxon-name-part-type="genus" reg="Lactistomyia">Lactistomyia</tp:taxon-name-part></tp:taxon-name></italic> Melander, 1902 (<tp:taxon-name><tp:taxon-name-part taxon-name-part-type="order" reg="Diptera">Diptera</tp:taxon-name-part></tp:taxon-name>, <tp:taxon-name><tp:taxon-name-part taxon-name-part-type="family" reg="Hybotidae">Hybotidae</tp:taxon-name-part></tp:taxon-name>) from the Palearctic Region</article-title><source>Zookeys</source><day>10</day><month>03</month><year>2026</year><volume>1272</volume><fpage>301</fpage><lpage>313</lpage><pub-id pub-id-type="doi">10.3897/zookeys.1272.183594</pub-id></mixed-citation></tp:treatment-meta><tp:nomenclature><tp:taxon-name><object-id xmlns:xlink="http://www.w3.org/1999/xlink" content-type="arpha" xlink:type="simple">FA016A59-A21A-5C0D-A5B9-D9C9B3DEE4D0</object-id>
                    		<tp:taxon-name-part taxon-name-part-type="genus" reg="Lactistomyia">Lactistomyia</tp:taxon-name-part> <tp:taxon-name-part taxon-name-part-type="species" reg="koreana">koreana</tp:taxon-name-part>
                    	
                    		<object-id xmlns:xlink="http://www.w3.org/1999/xlink" content-type="zoobank" xlink:type="simple">https://zoobank.org/C9A78288-6978-4867-8845-C7F1689F254B</object-id>
                    	</tp:taxon-name><tp:taxon-authority>Jung, Kim &amp; Shin</tp:taxon-authority><tp:taxon-status xmlns:xlink="http://www.w3.org/1999/xlink" xlink:type="simple">sp. nov.</tp:taxon-status><xref ref-type="fig" rid="F1">Fig. 1</xref></tp:nomenclature><tp:treatment-sec sec-type="Type material"><title>Type material.</title><p><bold><italic>Holotype</italic></bold>. Korea • 1♀; Gangwon-do (prov.) Yongdae Nat. Rec. Forest, Yongdae-ri, Buk-myeon, Inje-gun; <named-content xmlns:xlink="http://www.w3.org/1999/xlink" content-type="dwc:verbatimCoordinates" xlink:type="simple">38°14'44.5"N, 128°19'59.2"E</named-content>; 13 Jun.–20 Jul. 2022; S. Jung, S. Kim, S. Shin leg.; Malaise trap; SNUE01008 (<abbrev xmlns:xlink="http://www.w3.org/1999/xlink" content-type="institution" xlink:title="Entomology Collection at the School of Biological Sciences, Seoul National University" xlink:type="simple">SNUE</abbrev>); <bold><italic>Paratypes</italic></bold>. Korea • 2♀♀; same locality as holotype; 7 Jun.–13 Jul. 2021; S. Jung, S. Kim, S. Shin leg.; Malaise trap; SNUE00116, SNUE00117 (<abbrev xmlns:xlink="http://www.w3.org/1999/xlink" content-type="institution" xlink:title="Entomology Collection at the School of Biological Sciences, Seoul National University" xlink:type="simple">SNUE</abbrev>); Korea • 1♀; same locality as holotype; 16 May–22 Jun. 2023; S. Jung, S. Kim, S. Shin leg.; Malaise trap; SNUE02296 (<abbrev xmlns:xlink="http://www.w3.org/1999/xlink" content-type="institution" xlink:title="Entomology Collection at the School of Biological Sciences, Seoul National University" xlink:type="simple">SNUE</abbrev>); S. Korea • 1♂; Gangwon-do: Chuncheon-si, Nam-myeon, Baslan [sic], Hongcheon R., sand bar, <named-content xmlns:xlink="http://www.w3.org/1999/xlink" content-type="dwc:verbatimCoordinates" xlink:type="simple">37°43'47"N, 127°34'35"E</named-content>; 300 m; 7–24.vi.2006; P. Tripotin leg.; MT; <ext-link xmlns:xlink="http://www.w3.org/1999/xlink" xlink:href="http://hol.osu.edu/spmInfo.html?id=CNC2153825" ext-link-type="uri" xlink:type="simple">CNC2153825</ext-link> (<named-content xmlns:xlink="http://www.w3.org/1999/xlink" content-type="dwc:collectionCode" xlink:title="Canadian National Collection of Insects, Arachnids, and Nematodes" xlink:href="https://scientific-collections.gbif.org/collection/3154a9c4-a36f-4458-8218-5e3026547b23" xlink:type="simple">CNC</named-content>).</p></tp:treatment-sec><tp:treatment-sec sec-type="Differential diagnosis"><title>Differential diagnosis.</title><p>This species resembles <italic><tp:taxon-name><tp:taxon-name-part taxon-name-part-type="genus" reg="Lactistomyia">Lactistomyia</tp:taxon-name-part> <tp:taxon-name-part taxon-name-part-type="species" reg="lepida">lepida</tp:taxon-name-part></tp:taxon-name></italic> Ale-Rocha, 2008, and <italic><tp:taxon-name><tp:taxon-name-part taxon-name-part-type="genus" reg="Lactistomyia">Lactistomyia</tp:taxon-name-part> <tp:taxon-name-part taxon-name-part-type="species" reg="paranaensis">paranaensis</tp:taxon-name-part></tp:taxon-name></italic> Ale-Rocha, 2008 (Fig. <xref ref-type="fig" rid="F2">2</xref>), in having hind legs with a tubular hind tibia lacking an anterior longitudinal furrow. However, females of <italic><tp:taxon-name><tp:taxon-name-part taxon-name-part-type="genus" reg="Lactistomyia">Lactistomyia</tp:taxon-name-part> <tp:taxon-name-part taxon-name-part-type="species" reg="koreana">koreana</tp:taxon-name-part></tp:taxon-name></italic> sp. nov. can be distinguished from the other two species by the combination of following characters: legs mostly blackish brown; hind legs with femur and tibia entirely black, with bluish iridescence, without pale brown ring in middle; hind femur with additional ventral spines; hind tibia slightly inflated distally.</p><fig id="F2" position="float" orientation="portrait"><object-id xmlns:xlink="http://www.w3.org/1999/xlink" content-type="doi" xlink:type="simple">10.3897/zookeys.1272.183594.figure2</object-id><object-id xmlns:xlink="http://www.w3.org/1999/xlink" content-type="zenodo_dep_id" xlink:type="simple">0</object-id><object-id xmlns:xlink="http://www.w3.org/1999/xlink" content-type="arpha" xlink:type="simple">F90F94F2-48A9-5D90-ACE4-B5BCB57FFAB7</object-id><label>Figure 2.</label><caption><p>Type specimens of <italic><tp:taxon-name><tp:taxon-name-part taxon-name-part-type="genus" reg="Lactistomyia">Lactistomyia</tp:taxon-name-part> <tp:taxon-name-part taxon-name-part-type="species" reg="paranaensis">paranaensis</tp:taxon-name-part></tp:taxon-name></italic> Ale-Rocha, 2008, from Brazil. <bold>A</bold>. Lateral habitus of male holotype; <bold>B</bold>. Lateral habitus of female paratype; <bold>C</bold>. Wing vein of a paratype. Photos courtesy of Rosaly Ale-Rocha (Instituto Nacional de Pesquisas da Amazônia, Brazil).</p></caption><graphic xmlns:xlink="http://www.w3.org/1999/xlink" xlink:href="zookeys-1272-301_article-183594__-g002.jpg" id="oo_1558576.jpg" position="float" orientation="portrait" xlink:type="simple"><uri content-type="original_file" xlink:type="simple">https://binary.pensoft.net/fig/1558576</uri></graphic></fig></tp:treatment-sec><tp:treatment-sec sec-type="Description"><title>Description.</title><p><bold>Female (Fig. <xref ref-type="fig" rid="F1">1A, B</xref>). <italic>Head</italic></bold> slightly lustrous, black with greyish microtrichia. Eyes holoptic, subdivided into dorsal section with slightly enlarged globular ommatidia and ventral section; ocellar tubercle prominent, with pair of ocellar setae thin, elongated, somewhat proclinate; postocular setae thin, black, proclinate; lower occiput with sparse, short, pale hairs. Antenna black, microtrichose except stylus; scape short, cylindrical; pedicel globular, slightly enlarged, with 2–3 thin, black, dorsal setae projected anteriorly; postpedicel ovate laterally, about twice as long as wide, yellowish basally; stylus arista-like, about five times as long as postpedicel. Face black, narrow, microtrichose; palpus slender, distal apex flattened, slightly shorter than labrum, microtrichose, with distinct black seta at tip dorsally and projected ventrally; palpifer sclerotized, bare, ovate laterally, tapered anteriorly, length subequal to palpus; proboscis blackish brown, prementum black, projected anteriorly; labrum with triangular epipharyngeal blade bifurcated at tip; hypopharynx with row of sparse spines ventrally. <bold><italic>Thorax</italic></bold> strongly arched, slightly lustrous, black, with brownish setulae except on dorsal portion of prescutum. Proepisternum slightly projected anteroventrally with thin setulae at anterior margin; postpronotal lobe prominent, anteroapically narrow, apex blunt. Scutum with brownish setulae, except prescutum bare, and two pairs of long, proclinate, black acrostichal seta in front of prescutellar depression; notopleuron laterally flattened, about as wide as mesopleuron in lateral view, with two strong black setae and row of sparse supra-alar setae along dorsal margin; intra-alar with a row of pale setae. Scutellum broad, with blunt apex, bearing 10 strong apical scutellar setae getting progressively shorter laterally; post-alar with one black seta. <bold><italic>Legs</italic></bold> slightly lustrous, black except mid legs with tarsomeres 1–2 yellow in colour; coxae microtrichose with brownish setulae and dense, black hair-like setae distally. Fore leg blackish brown; trochanter and femur with fine, short, black setae; tibia with protibial gland basally and two black setae at distal margin dorsally; fore tarsus blackish yellow, with black setae dorsally; tarsomere 1 with three distinct black setae dorsally; tarsomere 2 with distinct black seta at distal margin dorsally. Mid leg slender, blackish brown, with black setae; mid coxa with pale hair-like setae; mid tibia with two rows of four strong, black setae dorsally and ventrally, two brownish, bristle-like setae at distal margin, and one distinct long, bristle-like seta ventrally toward tarsus; mid tarsomere 1 brownish, with row of three black, bristle-like setae dorsally, and one distinct long, brown seta laterally at one-fifth from base. Hind leg with femur and tibia bluish iridescent; hind coxa with hair-like, pale setae posteriorly; hind trochanter with dense brownish hair-like setae and one short, thin, black spine ventrally; hind femur incrassated distally, with rows of long, black setae dorsally, and 20–23 black spines ventrally with two rows of five at basal half, one row of 10 distally; hind tibia slightly inflated distally, length about twice as long as tarsomeres 2–4 combined, with row of black setae dorsally and one distinct bristle-like, brown seta dorsally at distal margin; hind tarsus blackish brown, with setae black, except tarsomeres 2–3 brownish in colour; hind tarsomere 1 with brown spines ventrally. <bold><italic>Wing</italic></bold> (Fig. <xref ref-type="fig" rid="F1">1B</xref>) nearly hyaline with membrane tinged brown, pterostigma at end of costa wide. Alula and squama with pale hairs at margin. Cell dm length subequal to last section of wing vein M1; wing vein Rs weaker at proximal half and bent at obtuse angle; wing vein R4+5 and M1 slightly convergent near radial margin. Halter subtranslucent, blackish yellow with brownish microtrichia. <bold><italic>Abdomen</italic></bold> strongly sclerotized, lustrous black, bluish iridescent laterally, tubular, tapered posteriorly; tergites almost bare except tergite 1 with dense, long, pale setae projected posteriorly. <tp:taxon-name><tp:taxon-name-part taxon-name-part-type="genus" reg="Terminalia">Terminalia</tp:taxon-name-part></tp:taxon-name> withdrawn with setae black; tergite 8 almost encircling abdomen; tergite 10 microtrichose; cercus length subequal to tergite 10 with greyish microtrichia. <bold><italic>Length</italic></bold> of body 5.2 mm, of wing 4.1 mm.</p><p><bold>Male (Fig. <xref ref-type="fig" rid="F1">1C–F</xref>)</bold>. Similar to female, except the following: acrostichal setae on prescutellar depression and apical scutellar setae more prominent; mid tarsomeres 1–2 blackish brown. <bold><italic>Abdomen</italic></bold> truncated posteriorly, with brownish microtrichia dorsally; tergites 5–8 with distinct brownish lateral setae on posterior margin. <tp:taxon-name><tp:taxon-name-part taxon-name-part-type="genus" reg="Terminalia">Terminalia</tp:taxon-name-part></tp:taxon-name> (Fig. <xref ref-type="fig" rid="F1">1E, F</xref>) asymmetric, rotated nearly 90° to the right, with strong, pale bristles on posterior margin; hypandrium broad, long, reaching the margin of the left epandrial lamella, with brownish setulae near distal margin; hypandrial lobe triangular, tapered posteriorly, short, about one-quarter length of basal portion of hypandrium, with one distinct bristle about one-third length of hypandrium; epandrial lamellae with strong preapical bristles, length about as long as hypandrial lobe; right surstylus bifurcated, with ventral lobe broad, long, and dorsal lobe short, digitiform with narrow apex. <bold><italic>Length</italic></bold> of body 4.2 mm, wing 3.6 mm.</p></tp:treatment-sec><tp:treatment-sec sec-type="Remarks"><title>Remarks.</title><p><xref ref-type="bibr" rid="B1">Ale-Rocha (2008)</xref> proposed a species group that consists of the three Neotropical species, <italic><tp:taxon-name><tp:taxon-name-part taxon-name-part-type="genus" reg="Lactistomyia">Lactistomyia</tp:taxon-name-part> <tp:taxon-name-part taxon-name-part-type="species" reg="lepida">lepida</tp:taxon-name-part></tp:taxon-name></italic>, <italic><tp:taxon-name><tp:taxon-name-part taxon-name-part-type="genus" reg="Lactistomyia">L.</tp:taxon-name-part> <tp:taxon-name-part taxon-name-part-type="species" reg="paranaensis">paranaensis</tp:taxon-name-part></tp:taxon-name></italic>, and <italic><tp:taxon-name><tp:taxon-name-part taxon-name-part-type="genus" reg="Lactistomyia">L.</tp:taxon-name-part> <tp:taxon-name-part taxon-name-part-type="species" reg="dimidiata">dimidiata</tp:taxon-name-part></tp:taxon-name></italic>, that are characterized by having hind legs lacking a conspicuously curved tibia and an anterior longitudinal furrow. Remarkably, <italic><tp:taxon-name><tp:taxon-name-part taxon-name-part-type="genus" reg="Lactistomyia">Lactistomyia</tp:taxon-name-part> <tp:taxon-name-part taxon-name-part-type="species" reg="koreana">koreana</tp:taxon-name-part></tp:taxon-name></italic> sp. nov. exhibits these diagnostic characters and therefore can be included in this species group.</p><p>The biology of <italic><tp:taxon-name><tp:taxon-name-part taxon-name-part-type="genus" reg="Lactistomyia">Lactistomyia</tp:taxon-name-part></tp:taxon-name></italic> is entirely unknown. However, based on the presence of raptorial hind legs, an anteriorly projecting labrum, and a serrated epipharyngeal blade in female specimens of <italic><tp:taxon-name><tp:taxon-name-part taxon-name-part-type="genus" reg="Lactistomyia">Lactistomyia</tp:taxon-name-part> <tp:taxon-name-part taxon-name-part-type="species" reg="koreana">koreana</tp:taxon-name-part></tp:taxon-name></italic> sp. nov., adult flies of this genus are inferred to be predatory. These flies presumably capture prey in mid-flight, as observed in other species of <tp:taxon-name><tp:taxon-name-part taxon-name-part-type="subfamily" reg="Hybotinae">Hybotinae</tp:taxon-name-part></tp:taxon-name>, rather than hunting on the ground, as is typical of species in other hybotid subfamilies, such as <italic><tp:taxon-name><tp:taxon-name-part taxon-name-part-type="genus" reg="Tachydromia">Tachydromia</tp:taxon-name-part></tp:taxon-name></italic> spp., which possess a short, ventrally arched labrum (<xref ref-type="bibr" rid="B27">Sinclair and Cumming 2006</xref>).</p></tp:treatment-sec><tp:treatment-sec sec-type="Etymology"><title>Etymology.</title><p>The specific epithet is derived from the country of origin of the new species.</p></tp:treatment-sec><tp:treatment-sec sec-type="Distribution"><title>Distribution.</title><p>Palearctic: Korea (Gangwon-do)</p></tp:treatment-sec><tp:treatment-sec><!--Section generated to contain objects referenced in tp:taxon-treatment.--><fig id="F1" position="float" orientation="portrait"><object-id xmlns:xlink="http://www.w3.org/1999/xlink" content-type="doi" xlink:type="simple">10.3897/zookeys.1272.183594.figure1</object-id><object-id xmlns:xlink="http://www.w3.org/1999/xlink" content-type="zenodo_dep_id" xlink:type="simple">0</object-id><object-id xmlns:xlink="http://www.w3.org/1999/xlink" content-type="arpha" xlink:type="simple">2B5A8E09-5F83-5553-88F5-C453E8B50D6A</object-id><label>Figure 1.</label><caption><p><italic><tp:taxon-name><tp:taxon-name-part taxon-name-part-type="genus" reg="Lactistomyia">Lactistomyia</tp:taxon-name-part> <tp:taxon-name-part taxon-name-part-type="species" reg="koreana">koreana</tp:taxon-name-part></tp:taxon-name></italic> sp. nov. from Korea. <bold>A</bold>. Lateral habitus of the female holotype (SNUE01008); <bold>B</bold>. Wing venation of a female paratype (SNUE00117), with vein Rs bent at an obtuse angle and weak in its proximal half—diagnostic characters of the genus—highlighted by an arrow; <bold>C–F</bold>. Male paratype (<ext-link xmlns:xlink="http://www.w3.org/1999/xlink" xlink:href="http://hol.osu.edu/spmInfo.html?id=CNC2153825" ext-link-type="uri" xlink:type="simple">CNC2153825</ext-link>); <bold>C</bold>. Lateral habitus; <bold>D</bold>. Frontal habitus; <bold>E</bold>. Male terminalia in dorsal view; <bold>F</bold>. Male terminalia in ventral view. Photos of male paratype habitus courtesy of Bradley Sinclair (Canadian National Collection of Insects, Arachnids, and Nematodes, Canada).</p></caption><graphic xmlns:xlink="http://www.w3.org/1999/xlink" xlink:href="zookeys-1272-301_article-183594__-g001.jpg" id="oo_1558575.jpg" position="float" orientation="portrait" xlink:type="simple"><uri content-type="original_file" xlink:type="simple">https://binary.pensoft.net/fig/1558575</uri></graphic></fig></tp:treatment-sec><ref-list><ref id="B1"><mixed-citation xmlns:xlink="http://www.w3.org/1999/xlink" xlink:type="simple">Ale-Rocha R (2008) Revision of the Neotropical genus <italic><tp:taxon-name><tp:taxon-name-part taxon-name-part-type="genus">Lactistomyia</tp:taxon-name-part></tp:taxon-name></italic> Melander (<tp:taxon-name><tp:taxon-name-part taxon-name-part-type="order">Diptera</tp:taxon-name-part></tp:taxon-name>, <tp:taxon-name><tp:taxon-name-part taxon-name-part-type="family">Hybotidae</tp:taxon-name-part></tp:taxon-name>, <tp:taxon-name><tp:taxon-name-part taxon-name-part-type="subfamily">Hybotinae</tp:taxon-name-part></tp:taxon-name>). Zootaxa 1692(1): 1–25. <ext-link xlink:href="10.11646/zootaxa.1692.1.1" ext-link-type="doi" xlink:type="simple">https://doi.org/10.11646/zootaxa.1692.1.1</ext-link></mixed-citation></ref><ref id="B27"><mixed-citation xmlns:xlink="http://www.w3.org/1999/xlink" xlink:type="simple">Sinclair BJ, Cumming JM (2006) The morphology, higher-level phylogeny and classification of the <tp:taxon-name><tp:taxon-name-part taxon-name-part-type="superfamily">Empidoidea</tp:taxon-name-part></tp:taxon-name> (<tp:taxon-name><tp:taxon-name-part taxon-name-part-type="order">Diptera</tp:taxon-name-part></tp:taxon-name>). Zootaxa 1180(1): 1–172. <ext-link xlink:href="10.11646/zootaxa.1180.1.1" ext-link-type="doi" xlink:type="simple">https://doi.org/10.11646/zootaxa.1180.1.1</ext-link></mixed-citation></ref></ref-list></tp:taxon-treatment>
